# Supplementary material for: Prevalence and pattern of multimorbidity in China: a cross-sectional study of 224,142 adults over 60 years old
Source: Front Public Health. 2024 Jul 1;12:1349418. doi: 10.3389/fpubh.2024.1349418 (PMC11247643; doi:10.3389/fpubh.2024.1349418)
Supplement: Supplementary file 1 [file Data_Sheet_1.ZIP]

Archive with 1 entries (1 files):
- Supplemental material_V7.docx
