# Supplementary material for: Prevalence and pattern of multimorbidity in China: a cross-sectional study of 224,142 adults over 60 years old
Source: Front Public Health. 2024 Jul 1;12:1349418. doi: 10.3389/fpubh.2024.1349418 (PMC11247643; doi:10.3389/fpubh.2024.1349418)
Supplement: Supplementary file 2 [file Data_Sheet_2.ZIP]

Archive with 2 entries (2 files):
- test data.sav
- app-LSG.R
