# Supplementary material for: Prevalence and pattern of multimorbidity in China: a cross-sectional study of 224,142 adults over 60 years old
Source: Front Public Health. 2024 Jul 1;12:1349418. doi: 10.3389/fpubh.2024.1349418 (PMC11247643; doi:10.3389/fpubh.2024.1349418)
Supplement: Supplementary file 2 [file Data_Sheet_2.ZIP › app-LSG.R]

#################################
library(read.csv)
#################################

# read the excel file
dat <- read.csv("D:/ex/mydata.csv")
getwd()
setwd("D:/ex")
# n is the sample size
n <- nrow(dat)
# nb is the number of A? variables
nb <- 10

#################################
# 1. construct variable two
#################################
code <- 1
two <- rep(0,n)
for(ii in 2:nb) {
  for(jj in (ii+1):(nb+1)) {
    two <- two + ifelse(dat[,ii]==1 & dat[,jj]==1 
                      & rowSums(dat[,2:(nb+1)])==2,code,0)
    code <- code + 1
}}
dat$two <- c(two)
rm(two,code)
#################################
# 2. construct variable three
#################################
code <- 1
three <- rep(0,n)
for(ii in 2:(nb-1)) {
  for(jj in (ii+1):nb) {
    for(kk in (jj+1):(nb+1)) {
      
    temp <- ifelse(dat[,ii]==1 & dat[,jj]==1 & dat[,kk]==1 
                   & rowSums(dat[,2:(nb+1)])==3,code,0)  
    three <- three + c(temp)
    code <- code + 1
}}}
dat$three <- c(three)
rm(three,code)

#################################
# 3. construct variable four
#################################
code <- 1
four <- rep(0,n)
for(ii in 2:(nb-2)) {
  for(jj in (ii+1):(nb-1)) {
    for(kk in (jj+1):(nb)) {
      for(ll in (kk+1):(nb+1)) {
        
        temp <- ifelse(dat[,ii]==1 & dat[,jj]==1 & dat[,kk]==1 & dat[,ll]==1
                       & rowSums(dat[,2:(nb+1)])==4,code,0)  
        four <- four + c(temp)
        code <- code + 1
}}}}
dat$four <- c(four)
rm(four,code)

#################################
# 4. construct variable five
#################################
code <- 1
five <- rep(0,n)
for(ii in 2:(nb-3)) {
  for(jj in (ii+1):(nb-2)) {
    for(kk in (jj+1):(nb-1)) {
      for(ll in (kk+1):(nb )) {
        for(mm in (ll+1):(nb+1)) {
        temp <- ifelse(dat[,ii]==1 & dat[,jj]==1 & dat[,kk]==1 & dat[,ll]==1
                       & dat[,mm]==1 & rowSums(dat[,2:(nb+1)])==5,code,0)  
        five <- five + c(temp)
        code <- code + 1
}}}}}
dat$five <- c(five)
rm(five,code)

## output results
write.csv(dat,"mydata.csv",row.names = FALSE)

################################
#end of file
################################
